# Supplementary material for: Interaction of Soil Texture and Irrigation Level Improves Mesophyll Conductance Estimation
Source: Plants (Basel). 2025 Dec 12;14(24):3784. doi: 10.3390/plants14243784 (PMC12736796; doi:10.3390/plants14243784)
Supplement: Supplementary file 1 [file plants-14-03784-s001.zip]

Archive with 1 entries (1 files):
- plants-3989776-supplementary.pdf
